# Supplementary material for: Cfdp1 Is Essential for Cardiac Development and Function
Source: Cells. 2023 Aug 3;12(15):1994. doi: 10.3390/cells12151994 (PMC10417793; doi:10.3390/cells12151994)
Supplement: Supplementary file 1 [file cells-12-01994-s001.zip]

Archive with 10 entries (10 files):
- SMS1_cfdp1 wt sibling.mp4
- SMS2_cfdp1 KO sibling.mp4
- SMS3_cfdp1 wt sibling.mp4
- SMS4_cfdp1 KO sibling.mp4
- SMS5_cfdp1 Het sibling_normal.mp4
- SMS6_cfdp1 Het sibling_arrhythmic.mp4
- SMS7_cfdp1-MO.mp4
- Suppl Figure S1.jpeg
- Suppl Figure S2.jpeg
- Suppl Figure S3.jpeg
